# Supplementary material for: Novel Agrobacterium fabrum str. 1D1416 for Citrus Transformation
Source: Microorganisms. 2024 Sep 30;12(10):1999. doi: 10.3390/microorganisms12101999 (PMC11509345; doi:10.3390/microorganisms12101999)
Supplement: Supplementary file 1 [file microorganisms-12-01999-s001.zip]

Archive with 6 entries (6 files):
- Supplemental Tables and figures FINAL copy.pdf
- __MACOSX/._Supplemental Tables and figures FINAL copy.pdf
- Supplemental Table S2 Citrus DATA SETS FINAL-092524.xlsx
- __MACOSX/._Supplemental Table S2 Citrus DATA SETS FINAL-092524.xlsx
- Supplemental Table S3 Agrobacterium BIOINFORMATICS FINAL-092524.xlsx
- __MACOSX/._Supplemental Table S3 Agrobacterium BIOINFORMATICS FINAL-092524.xlsx
