# Supplementary material for: Novel Agrobacterium fabrum str. 1D1416 for Citrus Transformation
Source: Microorganisms. 2024 Sep 30;12(10):1999. doi: 10.3390/microorganisms12101999 (PMC11509345; doi:10.3390/microorganisms12101999)
Supplement: Supplementary file 1 [file microorganisms-12-01999-s001.zip › Supplemental Table S2 Citrus DATA SETS FINAL-092524.xlsx]

## Sheet: Combined studies
Gall & Shoot formation w & wo Surfactant
Rate of Gall formation and DSRed expression
EXP 1		No SF
Strain	# Tissues transformed	# Tissues w/DsRed	# Galls	Average size	Mortality	Replicates	Rep 1	Rep 2	Rep 3			6
EHA105	30	20	0	0	3	3x10	6	8	6
1D1416	40	24	11	2-3 mm	2	3x15	8	6	10
1D159	30	7	5	1-2 mm	4	3x10	4	1	2
1D1526	35	1	0	0	6	6x15	1	0	1			0
1D1104	40	1	0	0	9	5x15	1	0	0
EXP 2
EHA105	40	22	0	0	4	4x10	7	6	9
1D1416	45	28	15	2-3 mm	3	3x15	9	10	9
1D159	40	9	4	1-2 mm	6	3x10	4	1	2
1D1526	40	4	0	0	8	6x15	2	2	0			0
1D1104	46	2	0	0	10	5x15	1	0	0
EXP 3
EHA105	37 (107)	25 (67)	0 (0)	0 (0)	3 (10 )	3x10	6	8	11
1D1416	35 (120)	22 (74)	12 (38)	2-3 mm	1	3x15	7	9	6
1D159	48 (118)	11 (27)	4 (13)	1-2 mm	5	3x10	4	1	2
1D1526	40 (115)	2 (7)	0 (0)	0	4	6x15	2	2	1			0
1D1104	43 (129)	1 (4)	0 (0)	0	8	5x15	1	1	0
EXP 1		w SF
Strain	# Tissues transformed	# Tissues w/DsRed	# Galls	Average size	Mortality	Replicates
EHA105	30	27	0	0	2	3x15	9	8	8
1D1416	32	28	28	3-5 mm	1	4x15	10	7	11
1D159	32	3	3	1-2 mm	6	4x15	1	1	2
1D1526	31	2	0		6	4x15	1	0	1
1D1104	35	1	0		11	4x15	0	0	1
EXP2
EHA105	35	29	0	0	2	3x15	8	10	5
1D1416	45	39	35	3-5 mm	2	4x15	13	15	11
1D159	43	5	3	1-2 mm	8	4x15	1	1	2
1D1526	45	1	0		7	4x15	1	0	1
1D1104	40	1	0		12	4x15	0	0	1
EXP 3
EHA105	45 (110)	36	0	0	2	3x15	10	8	14
1D1416	38 (115)	34	41	3-5 mm	1	4x15	11	14	9
1D159	47 (122)	3	3	1-2 mm	9	4x15	1	3	3
1D1526	50 (126)	1	0		9	4x15	1	0	2
1D1104	51 (126)	0	0		15	4x15	0	1	1
Average		No SF
Strain	Total # Tissues transformed	# Tissues w/DsRed	% Tissues w/DsRed	# Galls/Shoots	% Gall formation	% Transgenic shoots
EHA105	107	67	63	0/22	0	21
1D1416	120	74	62	40/17	33	14
1D159	118	27	23	13	10	0
1D1526	115	7	6	0	0	0
1D1104	129	4	3	0	0	0
Average		w SF
Strain	# Tissues transformed	# Tissues w/DsRed	% Tissues w/DsRed	# Galls/Shoots	% Gall formation	% Transgenic shoots
EHA105	110	92	84	0/35	0	32
1D1416	115	101	88	97/DsRed 48 shoots	78	42
1D159	122	11	9	7	6	0
1D1526	126	4	3	0	0	0
1D1104	126	2	2	0	0	0
Strain	Tissues with DsRed	Tissues with DsRed/SF	Gall formation	Gall formation/SF	Transgenic shoots	Transgenic shoots/SF
EHA105	63	84	0	0	21	32
1D1416	62	88	33	78	14	42
1D159	23	9	10	6	0	0
1D1526	6	4	0	0	0	0
1D1104	3	2	0	0	0	0
Agrobacterium Strain	Tissues with DsRed	Tissues with DsRed
EHA105	63	84
1D1416	62	88
1D159	23	9
1D1526	6	3
1D1104	3	2
Strain	Mortality rate	Mortality rate/SF
EHA105	9	5
1D1416	6	3
1D159	13	19
1D1526	16	17
1D1104	21	30
Rate of Gall formation and DSRed expression in Mature tissue
Mature Citrus Variety	# Tissues transformed	# Tissues w/DsRed	% Tissues w/DsRed	# Galls	% Gall formation
Mexican Lime	90	70	77.7778	63	70
Clemetine	100	20	20	7	7
Navel Orange	105	54	51.4286	31	29.5238
Lemon	109	69	63	52	48
Mature Citrus Variety	Tissues w/DsRed	Gall formation
Mexican Lime	78	70
Clementine	17	6
Navel Orange	41	25
Lemon	63	48

## Sheet: Figure 1B (txn rate)
No Surfactant							Surfactant
Experiment 1	EHA105	1D1416	1D159	1D1526	1D1104		Strain	EHA105	1D1416	1D159	1D1526	1D1104
# Tissues transformed	30	40	30	35	40		# Tissues transformed	30	32	32	31	35
# Tissues w/DsRed	20	24	7	1	1		# Tissues w/DsRed	27	28	3	2	1
Transformation efficincy	66.6667	60	23.3333	2.85714	2.5		Transformation efficincy	90	87.5	9.375	6.45161	2.85714
Experiment 2	EHA105	1D1416	1D159	1D1526	1D1104		Experiment 2	EHA105	1D1416	1D159	1D1526	1D1104
# Tissues transformed	40	45	40	40	46		# Tissues transformed	35	45	43	45	40
# Tissues w/DsRed	22	28	9	4	2		# Tissues w/DsRed	29	39	5	1	1
Transformation efficincy	55	62.2222	22.5	10	4.34783		Transformation efficincy	82.8571	86.6667	11.6279	2.22222	2.5
Experiment 2	EHA105	1D1416	1D159	1D1526	1D1104		Experiment 2	EHA105	1D1416	1D159	1D1526	1D1104
# Tissues transformed	37	35	48	40	43		# Tissues transformed	45	38	47	50	51
# Tissues w/DsRed	25	22	11	2	1		# Tissues w/DsRed	36	34	3	1	0
Transformation efficincy	67.5676	62.8571	22.9167	5	2.32558		Transformation efficincy	80	89.4737	6.38298	2	0
Combined data (3 reps)							Combined data (3 reps)
Strain	EHA105	1D1416	1D159	1D1526	1D1104		Strain	EHA105	1D1416	1D159	1D1526	1D1104
Txn % Experiment 1	66.7	60	23.3	2.9	2.5		Txn % Experiment 1	90	87.5	9.4	6.5	2.9
Txn % Experiment 2	55	62.2	22.5	10	4.3		Txn % Experiment 2	82.9	86.7	11.6	2.2	2.5
Txn % Experiment 3	67.6	62.9	22.9	5	2.3		Txn % Experiment 3	80	89.5	6.4	2	0
Average	63.1	61.7	22.9	5.96667	3.03333		Average	84.3	87.9	9.13333	3.56667	1.8
SD	7.02922	1.51327	0.4	3.64737	1.10151		STDV	5.1449	1.44222	2.61024	2.54231	1.57162
SD ERROR (SEM)	4.05832	0.873689	0.23094	2.10581	0.635959		STD ERROR	2.97041	0.832666	1.50702	1.4678	0.907377
							T-test	0.013528	2.66408e-05	0.000833246	0.402728	0.328058
Strain	EHA105	1D1416	1D159	1D1526	1D1104
Tissue w/DsRed	63.1	61.7	22.9	5.96667	3.03333
Tissue w/DsRed/SF	84.3	87.9	9.13333	3.56667	1.8
Strain	Tissue w/DsRed -SF	Tissue w/DsRed +SF	STD ERROR (NO SF)	STD ERROR (SF)	T-test
EHA105	63.1	84.3	4.05832	2.97041	0.013528	sig
1D1416	61.7	87.9	0.873689	0.832666	2.66408e-05	sig
1D159	22.9	9.13333	0.23094	1.50702	0.000833246	sig
1D1526	5.96667	3.56667	2.10581	1.4678	0.402728	NS
1D1104	3.03333	1.8	0.635959	0.907377	0.328058	NS

## Sheet: Mortality
Mortality Rate		*Mortality is based on gall that has more than half dieing/necortic tissue present
Strain	Mortality rate % /SF
EHA105	9
1D1416	6
1D159	13
1D1526	16
1D1104	21
EHA105	1416	159	1526	1104
2	1	6	6	11
2	2	8	7	12
2	1	9	9	15
0	0.57735	1.52753	1.52753	2.08167
Strain	Mortality 1
EHA105	2
1D1416	1
1D159	6
1D1526	6
1D1104	11
Strain	Mortality 2
EHA105	2
1D1416	2
1D159	8
1D1526	7
1D1104	12
Strain	Mortality 3
EHA105	2
1D1416	1
1D159	9
1D1526	9
1D1104	15
Strain	Mortality total/SF	Total # transformed	%
EHA105	6	110	5
1D1416	4	115	3
1D159	23	122	19
1D1526	22	126	17
1D1104	38	126	30
Strain	Mortality rate %
EHA105	9
1D1416	6
1D159	13
1D1526	16
1D1104	21
EHA105	1416	159	1526	1104
3	2	5	6	10
3	3	6	6	11
4	2	4	6	6
0.57735	0.57735	1	0	2.64575
Strain	Mortality 1
EHA105	3
1D1416	2
1D159	5
1D1526	6
1D1104	10
Strain	Mortality 2
EHA105	3
1D1416	3
1D159	6
1D1526	6
1D1104	11
Strain	Mortality 3
EHA105	4
1D1416	2
1D159	4
1D1526	7
1D1104	6
Strain	Mortality total	Total # transformed	%
EHA105	10	107	9
1D1416	7	120	6
1D159	15	118	13
1D1526	18	115	16
1D1104	27	129	21

## Sheet: Figure 2D (mortality)
No Surfactant							Surfactant
Strain	EHA105	1D1416	1D159	1D1526	1D1104		Strain	EHA105	1D1416	1D159	1D1526	1D1104
# Tissues transformed	30	40	30	35	40		# Tissues transformed	30	40	30	35	40
Mortality	3	2	4	6	9		Mortality	2	1	6	6	11
Mortality rate	10	5	13.3333	17.1429	22.5		Mortality rate	6.66667	2.5	20	17.1429	27.5
Experiment 2	EHA105	1D1416	1D159	1D1526	1D1104		Experiment 2	EHA105	1D1416	1D159	1D1526	1D1104
# Tissues transformed	40	45	40	40	46		# Tissues transformed	40	45	40	40	46
Mortality	4	3	6	8	10		Mortality	2	2	8	7	12
Mortality rate	10	6.66667	15	20	21.7391		Mortality rate	5	4.44444	20	17.5	26.087
Experiment 3	EHA105	1D1416	1D159	1D1526	1D1104		Experiment 3	EHA105	1D1416	1D159	1D1526	1D1104
# Tissues transformed	37	35	48	40	43		# Tissues transformed	37	35	48	40	43
Mortality	3	1	4	4	8		Mortality	2	1	9	9	15
Mortality rate	8.10811	2.85714	8.33333	10	18.6047		Mortality rate	5.40541	2.85714	18.75	22.5	34.8837
Combined data (3 reps)							Combined data (3 reps)
Strain	EHA105	1D1416	1D159	1D1526	1D1104		Strain	EHA105	1D1416	1D159	1D1526	1D1104
Mortality % Exp. 1	10	5	13.3	17.1	22.5		Mortality % Exp. 1	6.7	2.5	20	17.1	27.5
Mortality % Exp. 2	10	6.7	15	20	21.7		Mortality % Exp. 2	5	4.4	20	17.5	26
Mortality % Exp. 3	8.1	2.9	8.3	10	18.6		Mortality % Exp. 3	5.4	2.9	18.8	22.5	34.9
Average	9.36667	4.86667	12.2	15.7	20.9333		Average	5.7	3.26667	19.6	19.0333	29.4667
STDV	1.09697	1.90351	3.48281	5.1449	2.05994		STDV	0.888819	1.00167	0.69282	3.00888	4.7648
STD ERROR	0.633333	1.09899	2.0108	2.97041	1.1893		STD ERROR	0.51316	0.578312	0.4	1.73718	2.75096
							t-test (equal variance)	0.0108372	0.267084	0.0225687	0.387557	0.0465246
Strain	Mortality rate -SF	Mortality rate +SF	STD ERROR (NO SF)	STD ERROR (SF)	t-test	* = p < (0.05)
EHA105	9.4	5.7	0.633333	0.51316	0.0108372	significant
1D1416	4.9	3.3	1.09899	0.578312	0.267084	not significant
1D159	12.2	19.6	2.0108	0.4	0.0225687	significant
1D1526	15.7	19	2.97041	1.73718	0.387557	not significant
1D1104	20.9	29.5	1.1893	2.75096	0.0465246	significant

## Sheet: Gall & Shoot formation
Gall & Shoot formation w & wo Surfactant
Rate of Gall formation and DSRed expression
		NoSurfactant					NoSurfactant
Strain	# Tissues transformed	# Tissues w/DsRed	# Galls	Average size	Mortality	Replicates	Rep 1	Rep 2	Rep 3	4	5	6
EHA105	30	20	0	0	4	3x10	6	8	6
1D1416	50	26	19	2-3 mm	2	3x15	7	10	9
1D159	30	7	4	1-2 mm	7	3x10	4	1	2
1D1526	90	5	0	0	11	6x15	2	2	0	1	0	0
1D1104	77	2	0	0	29	5x15	1	0	0	0	1
		PlusSurfactant
Strain	# Tissues transformed	# Tissues w/DsRed	# Galls	Average size	Mortality	Replicates	PlusSurfactant
EHA105	45	38	0	0	2	3x15	11	15	12
1D1416	50	44	39/DsRed 20 shoots/6 no DsRed	3-5 mm	1	4x15	12	10	11	11
1D159	57	4	3	1-2 mm	12	4x15	1	0	2	1
1D1526	61	2	0		6	4x15	1	0	1	0
1D1104	61	1	0		31	4x15	0	0	1	0
Exp#1		NoSurfactant
Strain	# Tissues transformed	# Tissues w/DsRed	% Tissues w/DsRed	# Galls	% Gall formation
EHA105	30	20	67	0	0
1D1416	50	26	53	19	33
1D159	30	7	23	4	10
1D1526	90	5	6	0	0
1D1104	77	2	3	0	0
Exp#2		PlusSurfactant
Strain	# Tissues transformed	# Tissues w/DsRed	% Tissues w/DsRed	# Galls	% Gall formation
EHA105	45	38	84	0	0
1D1416	50	44	88	39/DsRed 20 shoots/6 no DsRed	78
1D159	57	4	7	3	5
1D1526	61	2	3	0	0
1D1104	61	1	2	0	0
Strain	Tissues with DsRed	Tissues with DsRed/SF	Gall formation	Gall formation/SF
EHA105	63	84	0	0
1D1416	62	88	33	78
1D159	23	7	13	5
1D1526	6	3	0	0
1D1104	3	2	0	0

## Sheet: Figure 3C (Gall and shoot %)
No surfactant							Surfactant
Strain	EHA105	1D1416	1D159	1D1526	1D1104		Strain	EHA105	1D1416	1D159	1D1526	1D1104
# Tissues transformed	30	40	30	35	40		# Tissues transformed	30	40	30	35	40
# Galls	0	11	5	0	0		# Galls	0	28	3	0	0
Gall Formation %	0	27.5	16.6667	0	0		Gall Formation %	0	70	10	0	0
Experiment 2	EHA105	1D1416	1D159	1D1526	1D1104		Experiment 2	EHA105	1D1416	1D159	1D1526	1D1104
# Tissues transformed	40	45	40	40	46		# Tissues transformed	40	45	40	40	46
# Galls	0	15	4	0	0		# Galls	0	35	3	0	0
Gall Formation %	0	33.3333	10	0	0		Gall Formation %	0	77.7778	7.5	0	0
Experiment 2	EHA105	1D1416	1D159	1D1526	1D1104		Experiment 2	EHA105	1D1416	1D159	1D1526	1D1104
# Tissues transformed	37	35	48	40	43		# Tissues transformed	37	35	48	40	43
# Galls	0	12	4	0	0		# Galls	0	41	3	0	0
Gall Formation %	0	34.2857	8.33333	0	0		Gall Formation %	0	117.143	6.25	0	0
Combined data (3 reps)							Combined data (3 reps)
Strain	EHA105	1D1416	1D159	1D1526	1D1104		Strain	EHA105	1D1416	1D159	1D1526	1D1104
Gall Formation % Exp. 1	0	27.5	16.6667	0	0		Gall Formation % Exp. 1	0	70	10	0	0
Gall Formation % Exp. 2	0	33.3333	10	0	0		Gall Formation % Exp. 2	0	77.7778	7.5	0	0
Gall Formation % Exp. 3	0	34.2857	8.33333	0	0		Gall Formation % Exp. 3	0	117.143	6.25	0	0
Average	0	31.7063	11.6667	0	0		Average	0	88.3069	7.91667	0	0
STDV	0	3.6738	4.40959	0	0		STDV	0	25.2737	1.90941	0	0
STD ERROR	0	2.12107	2.54588	0	0		STD ERROR	0	14.5918	1.1024	0	0
							T-test		0.0184817	0.247855	#DIV/0!	#DIV/0!
									significant	NS
Strain	Gall formation -SF	Gall formation +SF	Shoot formation -SF	Shoot formation +SF	The shoot data was aquired from the "combined studies" sheet - no technical rep data is included thus can't calculate the error bars
EHA105	0	0	21	32
1D1416	31.7	88.3	14	42
1D159	11.7	7.9	0	0
1D1526	0	0	0	0
1D1104	0	0	0	0
	STD ERROR (NO SF)	STD ERROR (SF)
	0	0
	2.12107	14.5918
	2.54588	1.1024
	0	0
	0	0

## Sheet: Mature Tissue
Rate of Gall formation and DSRed expression in Mature tissue
Mature Citrus Variety	# Tissues transformed	# Tissues w/DsRed	% Tissues w/DsRed	# Galls	% Gall formation
Mexican Lime	90	70	77.7778	63	70
Clemetine	100	20	20	7	7
Navel Orange	105	54	51.4286	31	29.5238
Lemon	109	69	63	52	48
Mature Citrus Variety	Tissues w/DsRed	Gall formation
Mexican Lime	78	70
Clementine	17	6
Navel Orange	41	25
Lemon	63	48

## Sheet: ddPCR
Sample name	Diaa's Copy #	Ron's Copy #	Predicted Copy #
Gall 1	0.5	0.535	1		0 copy	1 copy	2 copy	3 > copy
Gall 2	1.2	1.266	1	Galls	1	11	3	3
Gall 3	1.8	1.79	2	Shoots	1	5	8	1
Gall 4	3.1	3.09	3
Gall 5	2.2	2.24	2
Gall 6	0.9	0.829	1
Gall 7	1	1.129	1
Gall 8	1.1	1.269	1
Gall 9	0.8	0.892	1		% 0 copy	% 1 copy	% 2 copy	% 3 > copy
Gall 10	0.7	0.703	1	Galls	6	65	18	18
Gall 11	1.7	1.722	2	Shoots	7	33	53	7
Gall 12	0.4	0.402	0
Gall 13	2.7	2.59	3
Gall 14	0.5	0.515	1
Gall 15	1	1.067	1
Gall 16	1.1	1.15	1
Gall 26	n/a	1.125	1	Gall 17
Shoot 1	1.3	1.322	1
Shoot 2	n/a	1.14	1
Shoot 3	1.1	1.66	2
Shoot 6	2	1.83	2
Shoot 8	n/a	0.394	0
Shoot 9	2	1.9	2
Shoot 11	1.4	1.54	2
Shoot 12	2	1.39	1
Shoot 13	1.5	4.35	4
Shoot 16	1.9	1.9	2
Shoot 17	1.3	n/a	1
Shoot 18	1.4	1.3	1
Shoot 19	0	1.72	2
Shoot 20	1.7	1.8	2
Shoot 21	2.2	2.34	2	Shoot 15

## Sheet: UCDAgro
Agrobacterium Strains (UCDavis) Positive for Citrus Transformation with pCTAGV-KCN3
Agro Strain I.D.#	Year Isolated	Source	Grow (+/-)	Kanamycin (100 mg/l)	Spectinomycin (150 mg/l)	Gentamycin (200 mg/l)	Ampacillin (100 mg/l)	Carbenecillin (250 mg/l)	Competent Cells	pCTAGV-KCN3	pCTAGV-KCN3	Citrus Transformation (+)
1D 1405	1968	Poplar	12/2/2016 (+)	(-)	(-)/(+) Little	(-)	(+)	(-)	12/8/2016	12/13/2016	12/13/2016	12/20/2016 CrZ (+)
1D 1411	1969	Juniper	12/2/2016 (+)	(-)	(-)/(+) Little	(-)	(+)	(-)	12/8/2016	12/13/2016	12/13/2016	12/28/2016 CrZ (+)
1D 1104	1972	Poplar	12/9/2016 (+)	(-)	(-)/(+) Little	(-)	(+)	(-)	2016-12-16	2016-12-19	2016-12-19	12/28/2016 CrZ (+)
1D 1526	1982	Apple gall	1/6/2017 (+)	(-)	(-)/(+) Little	(-)	(+)	(-)	1/20/2017	1/24/2017	1/24/2017	2/17/2017 CrZ (+)
1D 159	1970	135 (Peach soil) parent	1/6/2017 (+)	(-)	(-)/(+) Little	(-)	(+)	(-)	1/20/2017	1/24/2016	3/14/2017	4/27/2017 CrZ (+)
12D110	1976	Peach	7/11/2017 (+)	(-)	(+)	(-)	(+)	(-)		2017-07-17	2017-08-15	8/18/2017 CrZ (+)
1D 1416	1972	Euonymus Japonicum	6/20/2017 (+)	(-)	(-)	(-)	(+)	(-)	2017-06-26		2017-06-28	8/15/2017 CrZ (+)
1D 1565	1983	Almond	10/3/2017 (+)	(-)	(-)	(-)	(+)	(-)/(+)	2017-10-06	2017-10-10		10/17/2017 CrZ (+)

## Sheet: Antibiotics study
Agrobacterium Strain I.D.#	Agrobacterium Strain I.D.#	Kanamycin (100 mg/l)	Spectinomycin (150 mg/l)	Gentamycin (200 mg/l)	Ampicillin (100 mg/l)	Carbenicillin (250 mg/l)
1D 1405	DA2	(-)	(-)/(+)	(-)	(+)	(-)	2
1D 1411	DA4	(-)	(-)	(-)	(+)	(-)	4
1D 1104	DA8	(-)	(+)	(-)	(+)	(-)	8
1D 159	DA13	(-)	(-)/(+)	(-)	(+)	(-)	13
1D 1526	DA20	(-)	(+)	(-)	(+)	(-)	20
12 D110	DA28	(-)	(+)	(-)	(+)	(-)	28
1D 1416	DA41	(-)	(-)	(-)	(+)	(-)	41
1D 1565	DA42	(-)	(-)	(-)	(+)	(-)/(+)	42
