# Supplementary material for: Novel Agrobacterium fabrum str. 1D1416 for Citrus Transformation
Source: Microorganisms. 2024 Sep 30;12(10):1999. doi: 10.3390/microorganisms12101999 (PMC11509345; doi:10.3390/microorganisms12101999)
Supplement: Supplementary file 1 [file microorganisms-12-01999-s001.zip › Supplemental Table S3 Agrobacterium BIOINFORMATICS FINAL-092524.xlsx]

## Sheet: Genes in pTiC58
Accession	Begin	End	Chromosome	Orientation	Name	Symbol	Gene Type	Protein accession	Protein length	Locus tag	Locus tag_new	Name
NC_003065.3	387	1502	Ti	minus	agrocinopine synthase	torf6	protein-coding	WP_010974816.1	371	ATU_RS23005	Atu6000	agrocinopine synthase
NC_003065.3	2407	3072	Ti	plus	RolB family protein		protein-coding	WP_233283094.1	221	ATU_RS23010	Atu6001	RolB family protein
NC_003065.3	3528	5099	Ti	minus	hypothetical protein		protein-coding	WP_010974815.1	523	ATU_RS23015	Atu6002	hypothetical protein
NC_003065.3	6154	6870	Ti	plus	RolB family protein	rolB	protein-coding	WP_045231701.1	238	ATU_RS23020	Atu6003	RolB family protein
NC_003065.3	7578	8273	Ti	plus	RolB family protein		protein-coding	WP_010974818.1	231	ATU_RS23025	Atu6004	RolB family protein
NC_003065.3	8752	9696	Ti	plus	RolB family protein		protein-coding	WP_010974819.1	314	ATU_RS23030	Atu6005	RolB family protein
NC_003065.3	10288	10434	Ti	plus	uncharacterized gene		pseudogene			ATU_RS26750		uncharacterized gene
NC_003065.3	10562	11383	Ti	minus	uncharacterized gene	mas1	pseudogene			ATU_RS23035	Atu6006	uncharacterized gene
NC_003065.3	11591	12697	Ti	minus	glycerophosphodiester phosphodiesterase family protein	acsx	protein-coding	WP_045024010.1	368	ATU_RS23040	Atu6007	glycerophosphodiester phosphodiesterase family protein
NC_003065.3	13461	14126	Ti	plus	RolB family protein		protein-coding	WP_010974822.1	221	ATU_RS23045	Atu6009	RolB family protein
NC_003065.3	14631	16034	Ti	minus	indoleacetamide hydrolase	iaaH	protein-coding	WP_010974823.1	467	ATU_RS23050	Atu6010	indoleacetamide hydrolase
NC_003065.3	16372	18639	Ti	plus	FAD-dependent oxidoreductase	tms1	protein-coding	WP_010974824.1	755	ATU_RS23055	Atu6011	FAD-dependent oxidoreductase
NC_003065.3	19337	20059	Ti	plus	adenylate dimethylallyltransferase Ipt	ipt	protein-coding	WP_010891460.1	240	ATU_RS23060	Atu6012	adenylate dimethylallyltransferase Ipt
NC_003065.3	20575	21135	Ti	plus	RolB family protein		protein-coding	WP_010891459.1	186	ATU_RS23065	Atu6013	RolB family protein
NC_003065.3	21618	22241	Ti	minus	RolB family protein		protein-coding	WP_010974825.1	207	ATU_RS23070	Atu6014	RolB family protein
NC_003065.3	23231	24472	Ti	minus	NAD/NADP-dependent octopine/nopaline dehydrogenase family protein	nos	protein-coding	WP_010974826.1	413	ATU_RS23075	Atu6015	NAD/NADP-dependent octopine/nopaline dehydrogenase family protein
NC_003065.3	24980	26044	Ti	minus	ornithine cyclodeaminase	ocd	protein-coding	WP_010891456.1	354	ATU_RS23080	Atu6016	ornithine cyclodeaminase
NC_003065.3	26092	27174	Ti	minus	NAD/NADP octopine/nopaline dehydrogenase family protein	odh	protein-coding	WP_010891455.1	360	ATU_RS23085	Atu6017	NAD/NADP octopine/nopaline dehydrogenase family protein
NC_003065.3	27251	28225	Ti	minus	arginase	rocF	protein-coding	WP_010891454.1	324	ATU_RS23090	Atu6018	arginase
NC_003065.3	28273	29691	Ti	minus	NAD(P)/FAD-dependent oxidoreductase	noxA	protein-coding	WP_010974827.1	472	ATU_RS23095	Atu6019	NAD(P)/FAD-dependent oxidoreductase
NC_003065.3	29688	29981	Ti	minus	(2Fe-2S)-binding protein		protein-coding	WP_003523884.1	97	ATU_RS23100	Atu6020	(2Fe-2S)-binding protein
NC_003065.3	29978	31096	Ti	minus	FAD-dependent oxidoreductase	noxB	protein-coding	WP_010891452.1	372	ATU_RS23105	Atu6021	FAD-dependent oxidoreductase
NC_003065.3	31704	33740	Ti	plus	hydantoinase/oxoprolinase family protein	hyuA	protein-coding	WP_010974828.1	678	ATU_RS23110	Atu6022	hydantoinase/oxoprolinase family protein
NC_003065.3	33744	35699	Ti	plus	hydantoinase B/oxoprolinase family protein	hyuB	protein-coding	WP_003523890.1	651	ATU_RS23115	Atu6023	hydantoinase B/oxoprolinase family protein
NC_003065.3	35819	36739	Ti	minus	LysR family transcriptional regulator		protein-coding	WP_010974829.1	306	ATU_RS23120	Atu6024	LysR family transcriptional regulator
NC_003065.3	36854	37579	Ti	minus	nopaline ABC transporter permease NocM	nocM	protein-coding	WP_003523894.1	241	ATU_RS23125	Atu6025	nopaline ABC transporter permease NocM
NC_003065.3	37581	38291	Ti	minus	nopaline ABC transporter permease NocQ	nocQ	protein-coding	WP_010891638.1	236	ATU_RS23130	Atu6026	nopaline ABC transporter permease NocQ
NC_003065.3	38365	39216	Ti	minus	nopaline ABC transporter substrate-binding protein NocT	nocT	protein-coding	WP_010891637.1	283	ATU_RS23135	Atu6027	nopaline ABC transporter substrate-binding protein NocT
NC_003065.3	39281	40054	Ti	minus	nopaline ABC transporter ATP-binding protein NocP	nocP	protein-coding	WP_010974830.1	257	ATU_RS23140	Atu6028	nopaline ABC transporter ATP-binding protein NocP
NC_003065.3	40308	41210	Ti	plus	LysR substrate-binding domain-containing protein	nocR	protein-coding	WP_065702830.1	300	ATU_RS23145	Atu6029	LysR substrate-binding domain-containing protein
NC_003065.3	41214	41573	Ti	minus	hypothetical protein		protein-coding	WP_010974831.1	119	ATU_RS23150	Atu6030	hypothetical protein
NC_003065.3	41570	42886	Ti	minus	IncP-type conjugal transfer protein TrbI	trbI	protein-coding	WP_010974832.1	438	ATU_RS23155	Atu6031	IncP-type conjugal transfer protein TrbI
NC_003065.3	42899	43375	Ti	minus	conjugal transfer protein TrbH	trbH	protein-coding	WP_010974833.1	158	ATU_RS23160	Atu6032	conjugal transfer protein TrbH
NC_003065.3	43375	44229	Ti	minus	P-type conjugative transfer protein TrbG	trbG	protein-coding	WP_010974834.1	284	ATU_RS23165	Atu6033	P-type conjugative transfer protein TrbG
NC_003065.3	44247	44909	Ti	minus	conjugal transfer protein TrbF	trbF	protein-coding	WP_010891631.1	220	ATU_RS23170	Atu6034	conjugal transfer protein TrbF
NC_003065.3	44924	46120	Ti	minus	P-type conjugative transfer protein TrbL	trbL	protein-coding	WP_010974835.1	398	ATU_RS23175	Atu6035	P-type conjugative transfer protein TrbL
NC_003065.3	46114	46332	Ti	minus	entry exclusion protein TrbK	trbK	protein-coding	WP_010974836.1	72	ATU_RS23180	Atu6036	entry exclusion protein TrbK
NC_003065.3	46329	47087	Ti	minus	P-type conjugative transfer protein TrbJ	trbJ	protein-coding	WP_233278946.1	252	ATU_RS23185	Atu6037	P-type conjugative transfer protein TrbJ
NC_003065.3	47104	49572	Ti	minus	conjugal transfer protein TrbE	trbE	protein-coding	WP_010974837.1	822	ATU_RS23190	Atu6038	conjugal transfer protein TrbE
NC_003065.3	49583	49882	Ti	minus	conjugal transfer protein TrbD	trbD	protein-coding	WP_010891626.1	99	ATU_RS23195	Atu6039	conjugal transfer protein TrbD
NC_003065.3	49875	50276	Ti	minus	conjugal transfer pilin TrbC	trbC	protein-coding	WP_010974812.1	133	ATU_RS23200	Atu6040	conjugal transfer pilin TrbC
NC_003065.3	50266	51237	Ti	minus	P-type conjugative transfer ATPase TrbB	trbB	protein-coding	WP_010891624.1	323	ATU_RS23205	Atu6041	P-type conjugative transfer ATPase TrbB
NC_003065.3	51234	51869	Ti	minus	acyl-homoserine-lactone synthase	traI	protein-coding	WP_010974838.1	211	ATU_RS23210	Atu6042	acyl-homoserine-lactone synthase
NC_003065.3	52233	53450	Ti	plus	plasmid partitioning protein RepA	repA	protein-coding	WP_010891622.1	405	ATU_RS23215	Atu6043	plasmid partitioning protein RepA
NC_003065.3	53680	54690	Ti	plus	plasmid partitioning protein RepB	repB	protein-coding	WP_032489589.1	336	ATU_RS23220	Atu6044	plasmid partitioning protein RepB
NC_003065.3	54905	56224	Ti	plus	plasmid replication protein RepC	repC	protein-coding	WP_010974840.1	439	ATU_RS23225	Atu6045	plasmid replication protein RepC
NC_003065.3	56233	57174	Ti	minus	recombinase family protein		protein-coding	WP_046033744.1	313	ATU_RS23230	Atu6046	recombinase family protein
NC_003065.3	57457	58566	Ti	plus	RHE_PE00001 family protein		protein-coding	WP_010974841.1	369	ATU_RS23235	Atu6047	RHE_PE00001 family protein
NC_003065.3	58747	61257	Ti	minus	DEAD/DEAH box helicase		protein-coding	WP_010974842.1	836	ATU_RS23240	Atu6048	DEAD/DEAH box helicase
NC_003065.3	61460	62647	Ti	minus	hypothetical protein		protein-coding	WP_010974843.1	395	ATU_RS23245	Atu6049	hypothetical protein
NC_003065.3	62881	63597	Ti	plus	hypothetical protein		protein-coding	WP_010974844.1	238	ATU_RS23250	Atu6050	hypothetical protein
NC_003065.3	63690	64190	Ti	plus	RES family NAD+ phosphorylase		protein-coding	WP_233279036.1	166	ATU_RS23255	Atu6051	RES family NAD+ phosphorylase
NC_003065.3	64193	65185	Ti	plus	hypothetical protein		protein-coding	WP_046033745.1	330	ATU_RS23260	Atu6052	hypothetical protein
NC_003065.3	65186	65686	Ti	plus	hypothetical protein		protein-coding	WP_233279037.1	166	ATU_RS23265	Atu6053	hypothetical protein
NC_003065.3	65715	66107	Ti	minus	hypothetical protein		protein-coding	WP_010974848.1	130	ATU_RS23270	Atu6054	hypothetical protein
NC_003065.3	66431	67327	Ti	minus	LysR substrate-binding domain-containing protein	gcvA	protein-coding	WP_010974849.1	298	ATU_RS23275	Atu6055	LysR substrate-binding domain-containing protein
NC_003065.3	67445	68317	Ti	plus	PhzF family phenazine biosynthesis protein	phzF	protein-coding	WP_010974850.1	290	ATU_RS23280	Atu6056	PhzF family phenazine biosynthesis protein
NC_003065.3	68964	69689	Ti	plus	ABC transporter permease	ssuC	protein-coding	WP_233283095.1	241	ATU_RS23285	Atu6057	ABC transporter permease
NC_003065.3	69686	70489	Ti	plus	ABC transporter ATP-binding protein	ssuB	protein-coding	WP_010974851.1	267	ATU_RS23290	Atu6058	ABC transporter ATP-binding protein
NC_003065.3	70516	71478	Ti	plus	aliphatic sulfonate ABC transporter substrate-binding protein	ssuA	protein-coding	WP_010974852.1	320	ATU_RS23295	Atu6059	aliphatic sulfonate ABC transporter substrate-binding protein
NC_003065.3	71649	72524	Ti	plus	LLM class flavin-dependent oxidoreductase		protein-coding	WP_010974809.1	291	ATU_RS23300	Atu6060	LLM class flavin-dependent oxidoreductase
NC_003065.3	72521	73768	Ti	plus	LLM class flavin-dependent oxidoreductase		protein-coding	WP_010974853.1	415	ATU_RS23305	Atu6061	LLM class flavin-dependent oxidoreductase
NC_003065.3	73926	74696	Ti	plus	SDR family oxidoreductase	kduD	protein-coding	WP_010974854.1	256	ATU_RS23310	Atu6062	SDR family oxidoreductase
NC_003065.3	74856	76481	Ti	plus	GMC family oxidoreductase		protein-coding	WP_010974855.1	541	ATU_RS23315	Atu6063	GMC family oxidoreductase
NC_003065.3	76616	77512	Ti	minus	haloalkane dehalogenase	dha	protein-coding	WP_049783284.1	298	ATU_RS23320	Atu6064	haloalkane dehalogenase
NC_003065.3	77527	78150	Ti	minus	peroxidase-related enzyme		protein-coding	WP_010974856.1	207	ATU_RS23325	Atu6065	peroxidase-related enzyme
NC_003065.3	78290	79495	Ti	minus	acyl-CoA dehydrogenase family protein	acd	protein-coding	WP_010974857.1	401	ATU_RS23330	Atu6066	acyl-CoA dehydrogenase family protein
NC_003065.3	79549	80118	Ti	minus	peroxidase-related enzyme		protein-coding	WP_010974858.1	189	ATU_RS23335	Atu6067	peroxidase-related enzyme
NC_003065.3	80275	81309	Ti	minus	ABC transporter permease	rbsC	protein-coding	WP_010974859.1	344	ATU_RS23340	Atu6068	ABC transporter permease
NC_003065.3	81320	82906	Ti	minus	sugar ABC transporter ATP-binding protein	rbsA	protein-coding	WP_010974860.1	528	ATU_RS23345	Atu6069	sugar ABC transporter ATP-binding protein
NC_003065.3	82903	84210	Ti	minus	sugar ABC transporter substrate-binding protein	rbsB	protein-coding	WP_010974861.1	435	ATU_RS23350	Atu6070	sugar ABC transporter substrate-binding protein
NC_003065.3	84344	85174	Ti	minus	N-acyl homoserine lactonase AiiB	aiiB	protein-coding	WP_010974862.1	276	ATU_RS23355	Atu6071	N-acyl homoserine lactonase AiiB
NC_003065.3	85254	86468	Ti	minus	acyl-CoA dehydrogenase family protein		protein-coding	WP_010974863.1	404	ATU_RS23360	Atu6072	acyl-CoA dehydrogenase family protein
NC_003065.3	86557	88152	Ti	minus	ABC transporter substrate-binding protein	dfpA	protein-coding	WP_010974864.1	531	ATU_RS23365	Atu6073	ABC transporter substrate-binding protein
NC_003065.3	88210	89880	Ti	minus	ABC transporter ATP-binding protein	dfpD	protein-coding	WP_045023436.1	556	ATU_RS23370	Atu6074	ABC transporter ATP-binding protein
NC_003065.3	89877	90782	Ti	minus	ABC transporter permease	dfpC	protein-coding	WP_233278971.1	301	ATU_RS23375	Atu6075	ABC transporter permease
NC_003065.3	90818	91804	Ti	minus	ABC transporter permease	dfpB	protein-coding	WP_046033748.1	328	ATU_RS23380	Atu6076	ABC transporter permease
NC_003065.3	91801	93240	Ti	minus	NAD(P)/FAD-dependent oxidoreductase		protein-coding	WP_244423877.1	479	ATU_RS23385	Atu6077	NAD(P)/FAD-dependent oxidoreductase
NC_003065.3	93299	94525	Ti	minus	LLM class flavin-dependent oxidoreductase		protein-coding	WP_010974865.1	408	ATU_RS23390	Atu6078	LLM class flavin-dependent oxidoreductase
NC_003065.3	94522	95814	Ti	minus	NtaA/DmoA family FMN-dependent monooxygenase		protein-coding	WP_010974866.1	430	ATU_RS23395	Atu6079	NtaA/DmoA family FMN-dependent monooxygenase
NC_003065.3	95986	96948	Ti	plus	LysR family transcriptional regulator		protein-coding	WP_010974803.1	320	ATU_RS23400	Atu6080	LysR family transcriptional regulator
NC_003065.3	97030	97623	Ti	plus	DUF6088 family protein		protein-coding	WP_010974802.1	197	ATU_RS23405	Atu6081	DUF6088 family protein
NC_003065.3	97873	98859	Ti	plus	ATP-binding protein		protein-coding	WP_012655016.1	328	ATU_RS23410	Atu6082	ATP-binding protein
NC_003065.3	98863	101373	Ti	plus	S8 family peptidase		protein-coding	WP_010974867.1	836	ATU_RS23415	Atu6083	S8 family peptidase
NC_003065.3	101725	103077	Ti	plus	LLM class flavin-dependent oxidoreductase		protein-coding	WP_010974868.1	450	ATU_RS23420	Atu6084	LLM class flavin-dependent oxidoreductase
NC_003065.3	103100	104032	Ti	plus	aliphatic sulfonate ABC transporter substrate-binding protein		protein-coding	WP_010974800.1	310	ATU_RS23425	Atu6085	aliphatic sulfonate ABC transporter substrate-binding protein
NC_003065.3	104051	104851	Ti	plus	aliphatic sulfonate ABC transporter permease SsuC	ssuC	protein-coding	WP_010974869.1	266	ATU_RS23430	Atu6086	aliphatic sulfonate ABC transporter permease SsuC
NC_003065.3	104948	105679	Ti	plus	ATP-binding cassette domain-containing protein	nrtC	protein-coding	WP_233283096.1	243	ATU_RS23435	Atu6087	ATP-binding cassette domain-containing protein
NC_003065.3	105676	106623	Ti	plus	LysR family transcriptional regulator		protein-coding	WP_010974870.1	315	ATU_RS23440	Atu6088	LysR family transcriptional regulator
NC_003065.3	106655	107617	Ti	plus	uncharacterized gene		pseudogene			ATU_RS23445	Atu6089	uncharacterized gene
NC_003065.3	107522	107881	Ti	minus	uncharacterized gene		pseudogene			ATU_RS26755		uncharacterized gene
NC_003065.3	107937	108998	Ti	minus	non-homologous end-joining DNA ligase	ligD	protein-coding	WP_010974872.1	353	ATU_RS23450	Atu6090	non-homologous end-joining DNA ligase
NC_003065.3	109282	110034	Ti	plus	ImuA family protein		protein-coding	WP_010974873.1	250	ATU_RS23455	Atu6091	ImuA family protein
NC_003065.3	109955	111466	Ti	plus	DNA polymerase Y family protein		protein-coding	WP_046033749.1	503	ATU_RS23460	Atu6092	DNA polymerase Y family protein
NC_003065.3	111463	114726	Ti	plus	error-prone DNA polymerase	dnaE	protein-coding	WP_010974875.1	1087	ATU_RS23465	Atu6093	error-prone DNA polymerase
NC_003065.3	114961	116079	Ti	plus	hypothetical protein		protein-coding	WP_010974876.1	372	ATU_RS23470	Atu6094	hypothetical protein
NC_003065.3	116601	116777	Ti	plus	hypothetical protein		protein-coding	WP_045024681.1	58	ATU_RS26610	Atu6095	hypothetical protein
NC_003065.3	116994	117917	Ti	plus	DUF3991 and toprim domain-containing protein		protein-coding	WP_046033750.1	307	ATU_RS23475	Atu6096	DUF3991 and toprim domain-containing protein
NC_003065.3	117878	118474	Ti	minus	mobile mystery protein B	fic	protein-coding	WP_010974878.1	198	ATU_RS23480	Atu6097	mobile mystery protein B
NC_003065.3	118471	118932	Ti	minus	mobile mystery protein A		protein-coding	WP_010974879.1	153	ATU_RS23485	Atu6098	mobile mystery protein A
NC_003065.3	119313	119915	Ti	plus	DUF1419 domain-containing protein		protein-coding	WP_010974880.1	200	ATU_RS23490	Atu6099	DUF1419 domain-containing protein
NC_003065.3	119927	120328	Ti	plus	DUF3085 domain-containing protein		protein-coding	WP_010974881.1	133	ATU_RS23495	Atu6100	DUF3085 domain-containing protein
NC_003065.3	120457	125538	Ti	plus	lactate dehydrogenase		protein-coding	WP_010974882.1	1693	ATU_RS23500	Atu6101	lactate dehydrogenase
NC_003065.3	125894	127651	Ti	plus	ParB N-terminal domain-containing protein	parB	protein-coding	WP_010974797.1	585	ATU_RS23505	Atu6102	ParB N-terminal domain-containing protein
NC_003065.3	127748	128221	Ti	plus	hypothetical protein		protein-coding	WP_010974883.1	157	ATU_RS23510	Atu6104	hypothetical protein
NC_003065.3	128218	129105	Ti	plus	hypothetical protein		protein-coding	WP_010974884.1	295	ATU_RS23515	Atu6105	hypothetical protein
NC_003065.3	129102	129410	Ti	plus	hypothetical protein		protein-coding	WP_010974796.1	102	ATU_RS23520	Atu6106	hypothetical protein
NC_003065.3	129382	129606	Ti	plus	hypothetical protein		pseudogene				Atu6107	hypothetical protein
NC_003065.3	129626	129931	Ti	minus	alkylphosphonate utilization protein	phnA	protein-coding	WP_010974886.1	101	ATU_RS23525	Atu6108	alkylphosphonate utilization protein
NC_003065.3	130449	131048	Ti	plus	hypothetical protein		protein-coding	WP_010974887.1	199	ATU_RS23530	Atu6109	hypothetical protein
NC_003065.3	131360	132286	Ti	plus	ArdC family protein	ardC	protein-coding	WP_010974888.1	308	ATU_RS23535	Atu6110	ArdC family protein
NC_003065.3	132286	133200	Ti	plus	hypothetical protein		protein-coding	WP_010974889.1	304	ATU_RS23540	Atu6111	hypothetical protein
NC_003065.3	133590	133721	Ti	minus	hypothetical protein		protein-coding	WP_256367400.1	43	ATU_RS26950		hypothetical protein
NC_003065.3	133895	134212	Ti	plus	DUF736 domain-containing protein		protein-coding	WP_046033433.1	105	ATU_RS23545	Atu6112	DUF736 domain-containing protein
NC_003065.3	134304	134924	Ti	minus	zeta toxin family protein		protein-coding	WP_081880124.1	206	ATU_RS23550	Atu6113	zeta toxin family protein
NC_003065.3	134896	135138	Ti	minus	hypothetical protein		protein-coding	WP_003524955.1	80	ATU_RS23555	Atu6114	hypothetical protein
NC_003065.3	135219	136625	Ti	minus	HEPN domain-containing protein	apeA	protein-coding	WP_010974890.1	468	ATU_RS23560	Atu6115	HEPN domain-containing protein
NC_003065.3	136688	137539	Ti	minus	DUF4160 domain-containing protein	ycf	protein-coding	WP_003524951.1	283	ATU_RS23565	Atu6116	DUF4160 domain-containing protein
NC_003065.3	137671	138156	Ti	plus	NUDIX domain-containing protein		protein-coding	WP_010974891.1	161	ATU_RS23570	Atu6117	NUDIX domain-containing protein
NC_003065.3	138208	138444	Ti	minus	hypothetical protein		protein-coding	WP_046033434.1	78	ATU_RS23575		hypothetical protein
NC_003065.3	138624	138941	Ti	plus	DUF736 domain-containing protein		protein-coding	WP_045024646.1	105	ATU_RS23580	Atu6119	DUF736 domain-containing protein
NC_003065.3	139260	139430	Ti	plus	hypothetical protein		protein-coding	WP_162936979.1	56	ATU_RS26615		hypothetical protein
NC_003065.3	139472	139750	Ti	minus	HU family DNA-binding protein	hupT	protein-coding	WP_010891541.1	92	ATU_RS23585	Atu6120	HU family DNA-binding protein
NC_003065.3	139890	140147	Ti	minus	WGR domain-containing protein	ych	protein-coding	WP_010974892.1	85	ATU_RS23590	Atu6121	WGR domain-containing protein
NC_003065.3	140387	140854	Ti	minus	thermonuclease family protein	yci	protein-coding	WP_052706870.1	155	ATU_RS23595	Atu6122	thermonuclease family protein
NC_003065.3	140854	141252	Ti	minus	hypothetical protein		protein-coding	WP_010974893.1	132	ATU_RS23600	Atu6123	hypothetical protein
NC_003065.3	141249	143225	Ti	minus	Ti-type conjugative transfer system protein TraG	traG	protein-coding	WP_010974894.1	658	ATU_RS23605	Atu6124	Ti-type conjugative transfer system protein TraG
NC_003065.3	143212	143427	Ti	minus	type IV conjugative transfer system coupling protein TraD	traD	protein-coding	WP_032489195.1	71	ATU_RS23610	Atu6125	type IV conjugative transfer system coupling protein TraD
NC_003065.3	143432	143728	Ti	minus	conjugal transfer protein TraC	traC	protein-coding	WP_010974896.1	98	ATU_RS23615	Atu6126	conjugal transfer protein TraC
NC_003065.3	143987	147289	Ti	plus	Ti-type conjugative transfer relaxase TraA	traA	protein-coding	WP_010974791.1	1100	ATU_RS23620	Atu6127	Ti-type conjugative transfer relaxase TraA
NC_003065.3	147286	147816	Ti	plus	conjugative transfer signal peptidase TraF	traF	protein-coding	WP_010974897.1	176	ATU_RS23625	Atu6128	conjugative transfer signal peptidase TraF
NC_003065.3	147806	149002	Ti	plus	conjugal transfer protein TraB	traB	protein-coding	WP_010974790.1	398	ATU_RS23630	Atu6129	conjugal transfer protein TraB
NC_003065.3	149016	149645	Ti	plus	TraH family protein	traH	protein-coding	WP_010974898.1	209	ATU_RS23635	Atu6130	TraH family protein
NC_003065.3	150171	150479	Ti	plus	transcriptional repressor TraM	traM	protein-coding	WP_003523843.1	102	ATU_RS23640	Atu6131	transcriptional repressor TraM
NC_003065.3	150638	152377	Ti	minus	PAS domain-containing methyl-accepting chemotaxis protein	mcpA	protein-coding	WP_010974789.1	579	ATU_RS23645	Atu6132	PAS domain-containing methyl-accepting chemotaxis protein
NC_003065.3	152480	152809	Ti	minus	hypothetical protein		protein-coding	WP_010974899.1	109	ATU_RS23650	Atu6133	hypothetical protein
NC_003065.3	152839	153543	Ti	minus	transcriptional regulator TraR	traR	protein-coding	WP_010974900.1	234	ATU_RS23655	Atu6134	transcriptional regulator TraR
NC_003065.3	153761	155218	Ti	minus	sucrose phosphorylase		protein-coding	WP_010974901.1	485	ATU_RS23660	Atu6135	sucrose phosphorylase
NC_003065.3	155270	156922	Ti	minus	Na/Pi cotransporter family protein		protein-coding	WP_003523851.1	550	ATU_RS23665	Atu6136	Na/Pi cotransporter family protein
NC_003065.3	156962	157108	Ti	minus	hypothetical protein		protein-coding	WP_162936978.1	48	ATU_RS23670	Atu6137	hypothetical protein
NC_003065.3	157464	158240	Ti	plus	DeoR/GlpR family DNA-binding transcription regulator	accR	protein-coding	WP_010974787.1	258	ATU_RS23675	Atu6138	DeoR/GlpR family DNA-binding transcription regulator
NC_003065.3	158298	159863	Ti	plus	ABC transporter substrate-binding protein	accA	protein-coding	WP_010974902.1	521	ATU_RS23680	Atu6139	ABC transporter substrate-binding protein
NC_003065.3	159924	160862	Ti	plus	ABC transporter ATP-binding protein	accb	protein-coding	WP_046033426.1	312	ATU_RS23685	Atu6140	ABC transporter ATP-binding protein
NC_003065.3	160859	161878	Ti	plus	oligopeptide/dipeptide ABC transporter ATP-binding protein	accC	protein-coding	WP_010974903.1	339	ATU_RS23690	Atu6141	oligopeptide/dipeptide ABC transporter ATP-binding protein
NC_003065.3	161875	162801	Ti	plus	ABC transporter permease	accD	protein-coding	WP_010974904.1	308	ATU_RS23695	Atu6142	ABC transporter permease
NC_003065.3	162902	163654	Ti	plus	ABC transporter permease	accE	protein-coding	WP_233283092.1	250	ATU_RS23700	Atu6143	ABC transporter permease
NC_003065.3	163670	164470	Ti	plus	glycerophosphodiester phosphodiesterase family protein	accF	protein-coding	WP_010891519.1	266	ATU_RS23705	Atu6144	glycerophosphodiester phosphodiesterase family protein
NC_003065.3	164463	165281	Ti	plus	inositol monophosphatase family protein	accG	protein-coding	WP_010974906.1	272	ATU_RS23710	Atu6145	inositol monophosphatase family protein
NC_003065.3	165383	165739	Ti	plus	NUDIX hydrolase		protein-coding	WP_233278960.1	118	ATU_RS23715	Atu6146	NUDIX hydrolase
NC_003065.3	165760	166743	Ti	plus	aldose 1-epimerase family protein		protein-coding	WP_010974785.1	327	ATU_RS23720	Atu6147	aldose 1-epimerase family protein
NC_003065.3	166778	166867	Ti	plus	uncharacterized gene	tnp	pseudogene			ATU_RS23725	Atu6148	uncharacterized gene
NC_003065.3	167536	167880	Ti	plus	hypothetical protein		protein-coding	WP_045231714.1	114	ATU_RS23730	Atu6149	hypothetical protein
NC_003065.3	167883	169142	Ti	plus	cytochrome P450	virH1	protein-coding	WP_010974908.1	419	ATU_RS23735	Atu6150	cytochrome P450
NC_003065.3	169219	170394	Ti	plus	cytochrome P450	virH2	protein-coding	WP_010974909.1	391	ATU_RS23740	Atu6151	cytochrome P450
NC_003065.3	170670	171778	Ti	plus	uncharacterized gene	tnp	pseudogene			ATU_RS23745	Atu6152	uncharacterized gene
NC_003065.3	171677	171946	Ti	minus	hypothetical protein		pseudogene			ATU_RS23750	Atu6153	hypothetical protein
NC_003065.3	172489	173427	Ti	plus	hypothetical protein	virF	protein-coding	WP_010891511.1	312	ATU_RS23755	Atu6154	hypothetical protein
NC_003065.3	173878	174306	Ti	plus	hypothetical protein		pseudogene				Atu6155	hypothetical protein
NC_003065.3	174328	174762	Ti	plus	VirK family protein	virK	protein-coding	WP_010891509.1	144	ATU_RS23760	Atu6156	VirK family protein
NC_003065.3	174859	175610	Ti	minus	uncharacterized gene		pseudogene			ATU_RS23765	Atu6157	uncharacterized gene
NC_003065.3	176062	176235	Ti	plus	uncharacterized gene		pseudogene		236	ATU_RS23770	Atu6158	uncharacterized gene
NC_003065.3	175611	175895	Ti	minus	hypothetical protein		pseudogene				Atu6159	hypothetical protein
NC_003065.3	176065	176244	Ti	plus	hypothetical protein	ynh	pseudogene				Atu6160	hypothetical protein
NC_003065.3	177407	178117	Ti	minus	hypothetical protein		protein-coding	WP_010974912.1	80	ATU_RS23775	Atu6162	hypothetical protein
NC_003065.3	178580	178822	Ti	minus	hypothetical protein		protein-coding	WP_045023278.1	243	ATU_RS23780	Atu6163	hypothetical protein
NC_003065.3	179262	179993	Ti	minus	(dimethylallyl)adenosine tRNA methylthiotransferase	tzs	protein-coding	WP_010974913.1	833	ATU_RS23785	Atu6164	(dimethylallyl)adenosine tRNA methylthiotransferase
NC_003065.3	180279	180470	Ti	plus	hypothetical protein		pseudogene				Atu6165	hypothetical protein
NC_003065.3	180831	183332	Ti	plus	two-component system sensor kinase VirA	virA	protein-coding	WP_010974914.1	245	ATU_RS23790	Atu6166	two-component system sensor kinase VirA
NC_003065.3	183877	184614	Ti	plus	type IV secretion system lytic transglycosylase VirB1	virB1	protein-coding	WP_010974915.1	121	ATU_RS23795	Atu6167	type IV secretion system lytic transglycosylase VirB1
NC_003065.3	184614	184979	Ti	plus	pilin major subunit VirB2	virB2	protein-coding	WP_010891502.1	108	ATU_RS23800	Atu6168	pilin major subunit VirB2
NC_003065.3	184979	185305	Ti	plus	type IV secretion system protein VirB3	virB3	protein-coding	WP_010891501.1	789	ATU_RS23805	Atu6169	type IV secretion system protein VirB3
NC_003065.3	185305	187674	Ti	plus	type IV secretion/conjugal transfer ATPase VirB4	virB4	protein-coding	WP_010974916.1	220	ATU_RS23810	Atu6170	type IV secretion/conjugal transfer ATPase VirB4
NC_003065.3	187691	188353	Ti	plus	pilin minor subunit VirB5	virB5	protein-coding	WP_010891499.1	295	ATU_RS23815	Atu6171	pilin minor subunit VirB5
NC_003065.3	188454	189341	Ti	plus	type IV secretion system protein	virB6	protein-coding	WP_010974917.1	55	ATU_RS23820	Atu6172	type IV secretion system protein
NC_003065.3	189377	189544	Ti	plus	type IV secretion system lipoprotein VirB7	virB7	protein-coding	WP_010891497.1	237	ATU_RS23825	Atu6173	type IV secretion system lipoprotein VirB7
NC_003065.3	189531	190244	Ti	plus	type IV secretion system protein VirB8	virB8	protein-coding	WP_010891496.1	293	ATU_RS23830	Atu6174	type IV secretion system protein VirB8
NC_003065.3	190241	191122	Ti	plus	P-type conjugative transfer protein VirB9	virB9	protein-coding	WP_010891495.1	377	ATU_RS23835	Atu6175	P-type conjugative transfer protein VirB9
NC_003065.3	191119	192252	Ti	plus	type IV secretion system protein VirB10	virB10	protein-coding	WP_010891494.1	344	ATU_RS23840	Atu6176	type IV secretion system protein VirB10
NC_003065.3	192293	193327	Ti	plus	P-type DNA transfer ATPase VirB11	virB11	protein-coding	WP_010974918.1	253	ATU_RS23845	Atu6177	P-type DNA transfer ATPase VirB11
NC_003065.3	193546	194307	Ti	plus	two-component system response regulator VirG	virG	protein-coding	WP_010891492.1	202	ATU_RS23850	Atu6178	two-component system response regulator VirG
NC_003065.3	194449	195057	Ti	minus	conjugal transfer protein VirC2	virC2	protein-coding	WP_010891491.1	231	ATU_RS23855	Atu6179	conjugal transfer protein VirC2
NC_003065.3	195060	195755	Ti	minus	conjugal transfer ATPase VirC1	virC1	protein-coding	WP_010891490.1	147	ATU_RS23860	Atu6180	conjugal transfer ATPase VirC1
NC_003065.3	196026	196469	Ti	plus	T-DNA border endonuclease subunit VirD1	virD1	protein-coding	WP_010891489.1	447	ATU_RS23865	Atu6181	T-DNA border endonuclease subunit VirD1
NC_003065.3	196503	197846	Ti	plus	T-DNA border endonuclease VirD2	virD2	protein-coding	WP_010974919.1	577	ATU_RS23870	Atu6182	T-DNA border endonuclease VirD2
NC_003065.3	198149	199882	Ti	plus	protein virD3	virD3	protein-coding	WP_233285029.1	668	ATU_RS23875	Atu6183	protein virD3
NC_003065.3	199956	201962	Ti	plus	type IV secretion system ATPase VirD4	virD4	protein-coding	WP_010974920.1	840	ATU_RS23880	Atu6184	type IV secretion system ATPase VirD4
NC_003065.3	202074	204596	Ti	plus	virA/G regulated protein	virD5	protein-coding	WP_010974921.1	152	ATU_RS23885	Atu6185	virA/G regulated protein
NC_003065.3	204774	205232	Ti	plus	virA/G regulated protein	virE3	protein-coding	WP_162993138.1	83	ATU_RS23890	Atu6186	virA/G regulated protein
NC_003065.3	205684	205935	Ti	plus	type IV secretion system virulence effector VirE3	virE0	protein-coding	WP_010974776.1	63	ATU_RS23895	Atu6188	type IV secretion system virulence effector VirE3
NC_003065.3	206051	206242	Ti	plus	type IV secretion system effector chaperone VirE1	virE1	protein-coding	WP_010891482.1	556	ATU_RS23900	Atu6189	type IV secretion system effector chaperone VirE1
NC_003065.3	206256	207926	Ti	plus	type IV secretion system single-stranded DNA binding effector VirE2	virE2	protein-coding	WP_010974922.1	684	ATU_RS23905	Atu6190	type IV secretion system single-stranded DNA binding effector VirE2
NC_003065.3	207993	210047	Ti	plus	virA/G regulated protein	virE3	protein-coding	WP_010974923.1	90	ATU_RS23915	Atu6191	virA/G regulated protein
NC_003065.3	210534	210806	Ti	plus	IS66 family insertion sequence element accessory protein TnpB		protein-coding	WP_202033836.1		ATU_RS26765		IS66 family insertion sequence element accessory protein TnpB
NC_003065.3	210803	210904	Ti	plus	uncharacterized gene	tnpB	pseudogene			ATU_RS26770		uncharacterized gene
NC_003065.3	210911	211239	Ti	minus	uncharacterized gene	traR	pseudogene			ATU_RS23930		uncharacterized gene
NC_003065.3	211317	211946	Ti	minus	uncharacterized gene		pseudogene		175	ATU_RS23935	Atu6193	uncharacterized gene
NC_003065.3	211970	212497	Ti	minus	NUDIX hydrolase		protein-coding	WP_010974775.1		ATU_RS23940	Atu6194	NUDIX hydrolase
NC_003065.3	212701	213478	Ti	minus	uncharacterized gene	accG	pseudogene			ATU_RS23945	Atu6145	uncharacterized gene
NC_003065.3	213471	213779	Ti	minus	uncharacterized gene	accF	pseudogene				Atu6144	uncharacterized gene

## Sheet: Gene in pTi1416
Accession	Begin	End	Chromosome	Orientation	Name	Symbol	Gene Type	Protein accession	Protein length	Locus tag
NZ_JANPYJ010000005.1	119	748	pTi-1416	minus	uncharacterized gene		pseudogene			NQG32_RS26775
NZ_JANPYJ010000005.1	772	1298	pTi-1416	minus	uncharacterized gene		pseudogene			NQG32_RS26780
NZ_JANPYJ010000005.1	1502	2278	pTi-1416	minus	inositol monophosphatase family protein		protein-coding	WP_065698661.1	258	NQG32_RS26785
NZ_JANPYJ010000005.1	2271	2579	pTi-1416	minus	uncharacterized gene		pseudogene			NQG32_RS26790
NZ_JANPYJ010000005.1	3446	5023	pTi-1416	minus	hypothetical protein		protein-coding	WP_065698662.1	525	NQG32_RS26795
NZ_JANPYJ010000005.1	6079	6795	pTi-1416	plus	RolB family protein		protein-coding	WP_045231701.1	238	NQG32_RS26800
NZ_JANPYJ010000005.1	7501	8196	pTi-1416	plus	RolB family protein		protein-coding	WP_099086244.1	231	NQG32_RS26805
NZ_JANPYJ010000005.1	8675	9619	pTi-1416	plus	RolB family protein		protein-coding	WP_010891465.1	314	NQG32_RS26810
NZ_JANPYJ010000005.1	10081	11187	pTi-1416	minus	glycerophosphodiester phosphodiesterase family protein		protein-coding	WP_010891464.1	368	NQG32_RS26815
NZ_JANPYJ010000005.1	11951	12616	pTi-1416	plus	RolB family protein		protein-coding	WP_083212579.1	221	NQG32_RS26820
NZ_JANPYJ010000005.1	13123	14526	pTi-1416	minus	indoleacetamide hydrolase	iaaH	protein-coding	WP_010974823.1	467	NQG32_RS26825
NZ_JANPYJ010000005.1	14932	17133	pTi-1416	plus	FAD-dependent oxidoreductase		protein-coding	WP_233109038.1	733	NQG32_RS26830
NZ_JANPYJ010000005.1	17830	18552	pTi-1416	plus	isopentenyl transferase family protein		protein-coding	WP_010891460.1	240	NQG32_RS26835
NZ_JANPYJ010000005.1	19067	19627	pTi-1416	plus	RolB family protein		protein-coding	WP_010891459.1	186	NQG32_RS26840
NZ_JANPYJ010000005.1	20328	21395	pTi-1416	minus	NAD/NADP octopine/nopaline dehydrogenase family protein		protein-coding	WP_065698667.1	355	NQG32_RS26845
NZ_JANPYJ010000005.1	21913	23010	pTi-1416	minus	NAD/NADP octopine/nopaline dehydrogenase family protein		protein-coding	WP_065698668.1	365	NQG32_RS26850
NZ_JANPYJ010000005.1	23111	24973	pTi-1416	minus	ABC transporter ATP-binding protein		protein-coding	WP_174069433.1	620	NQG32_RS26855
NZ_JANPYJ010000005.1	24970	25848	pTi-1416	minus	ABC transporter permease		protein-coding	WP_065698670.1	292	NQG32_RS26860
NZ_JANPYJ010000005.1	25845	26786	pTi-1416	minus	ABC transporter permease		protein-coding	WP_065698671.1	313	NQG32_RS26865
NZ_JANPYJ010000005.1	26783	27904	pTi-1416	minus	FAD-dependent oxidoreductase		protein-coding	WP_258115243.1	373	NQG32_RS26870
NZ_JANPYJ010000005.1	27901	29280	pTi-1416	minus	NAD(P)/FAD-dependent oxidoreductase		protein-coding	WP_065698673.1	459	NQG32_RS26875
NZ_JANPYJ010000005.1	29277	29576	pTi-1416	minus	(2Fe-2S)-binding protein		protein-coding	WP_065698674.1	99	NQG32_RS26880
NZ_JANPYJ010000005.1	29557	30798	pTi-1416	minus	FAD-dependent oxidoreductase		protein-coding	WP_233109030.1	413	NQG32_RS26885
NZ_JANPYJ010000005.1	30797	31663	pTi-1416	plus	LysR substrate-binding domain-containing protein		protein-coding	WP_234906851.1	288	NQG32_RS26890
NZ_JANPYJ010000005.1	31725	33284	pTi-1416	minus	ABC transporter substrate-binding protein		protein-coding	WP_174018226.1	519	NQG32_RS26895
NZ_JANPYJ010000005.1	33913	36027	pTi-1416	plus	hydantoinase/oxoprolinase family protein		protein-coding	WP_258115244.1	704	NQG32_RS26900
NZ_JANPYJ010000005.1	36032	38017	pTi-1416	plus	hydantoinase B/oxoprolinase family protein		protein-coding	WP_065698677.1	661	NQG32_RS26905
NZ_JANPYJ010000005.1	38321	39325	pTi-1416	plus	asparaginase		protein-coding	WP_258115245.1	334	NQG32_RS26910
NZ_JANPYJ010000005.1	39403	40359	pTi-1416	minus	LysR family transcriptional regulator		protein-coding	WP_174018227.1	318	NQG32_RS26915
NZ_JANPYJ010000005.1	40564	41607	pTi-1416	plus	ABC transporter substrate-binding protein		protein-coding	WP_065698679.1	347	NQG32_RS26920
NZ_JANPYJ010000005.1	41620	42504	pTi-1416	plus	ABC transporter permease		protein-coding	WP_065698680.1	294	NQG32_RS26925
NZ_JANPYJ010000005.1	42509	43315	pTi-1416	plus	ABC transporter permease		protein-coding	WP_174018228.1	268	NQG32_RS26930
NZ_JANPYJ010000005.1	43312	44397	pTi-1416	plus	ABC transporter ATP-binding protein		protein-coding	WP_174018229.1	361	NQG32_RS26935
NZ_JANPYJ010000005.1	44488	45804	pTi-1416	plus	MmgE/PrpD family protein		protein-coding	WP_258115246.1	438	NQG32_RS26940
NZ_JANPYJ010000005.1	45899	47212	pTi-1416	minus	IncP-type conjugal transfer protein TrbI	trbI	protein-coding	WP_065698684.1	437	NQG32_RS26945
NZ_JANPYJ010000005.1	47225	47701	pTi-1416	minus	conjugal transfer protein TrbH	trbH	protein-coding	WP_065698685.1	158	NQG32_RS26950
NZ_JANPYJ010000005.1	47701	48555	pTi-1416	minus	P-type conjugative transfer protein TrbG	trbG	protein-coding	WP_258115247.1	284	NQG32_RS26955
NZ_JANPYJ010000005.1	48573	49235	pTi-1416	minus	conjugal transfer protein TrbF		protein-coding	WP_065698686.1	220	NQG32_RS26960
NZ_JANPYJ010000005.1	49250	50446	pTi-1416	minus	P-type conjugative transfer protein TrbL	trbL	protein-coding	WP_065698687.1	398	NQG32_RS26965
NZ_JANPYJ010000005.1	50440	50658	pTi-1416	minus	entry exclusion protein TrbK	trbK	protein-coding	WP_065698688.1	72	NQG32_RS26970
NZ_JANPYJ010000005.1	50655	51464	pTi-1416	minus	P-type conjugative transfer protein TrbJ	trbJ	protein-coding	WP_065698689.1	269	NQG32_RS26975
NZ_JANPYJ010000005.1	51436	53904	pTi-1416	minus	conjugal transfer protein TrbE		protein-coding	WP_174018231.1	822	NQG32_RS26980
NZ_JANPYJ010000005.1	53915	54214	pTi-1416	minus	conjugal transfer protein TrbD		protein-coding	WP_010891626.1	99	NQG32_RS26985
NZ_JANPYJ010000005.1	54207	54608	pTi-1416	minus	conjugal transfer pilin TrbC	trbC	protein-coding	WP_065698691.1	133	NQG32_RS26990
NZ_JANPYJ010000005.1	54598	55569	pTi-1416	minus	P-type conjugative transfer ATPase TrbB	trbB	protein-coding	WP_010891624.1	323	NQG32_RS26995
NZ_JANPYJ010000005.1	55566	56201	pTi-1416	minus	acyl-homoserine-lactone synthase	traI	protein-coding	WP_010974838.1	211	NQG32_RS27000
NZ_JANPYJ010000005.1	56565	57782	pTi-1416	plus	plasmid partitioning protein RepA	repA	protein-coding	WP_174018232.1	405	NQG32_RS27005
NZ_JANPYJ010000005.1	58012	59022	pTi-1416	plus	plasmid partitioning protein RepB	repB	protein-coding	WP_010891621.1	336	NQG32_RS27010
NZ_JANPYJ010000005.1	59237	60556	pTi-1416	plus	plasmid replication protein RepC	repC	protein-coding	WP_258115248.1	439	NQG32_RS27015
NZ_JANPYJ010000005.1	60565	61506	pTi-1416	minus	recombinase family protein		protein-coding	WP_137392535.1	313	NQG32_RS27020
NZ_JANPYJ010000005.1	61787	62905	pTi-1416	plus	RHE_PE00001 family protein		protein-coding	WP_258115249.1	372	NQG32_RS27025
NZ_JANPYJ010000005.1	63017	63928	pTi-1416	plus	hypothetical protein		protein-coding	WP_258115266.1	303	NQG32_RS27030
NZ_JANPYJ010000005.1	63921	64409	pTi-1416	plus	hypothetical protein		protein-coding	WP_258115250.1	162	NQG32_RS27035
NZ_JANPYJ010000005.1	64535	66430	pTi-1416	plus	hypothetical protein		protein-coding	WP_258115251.1	631	NQG32_RS27040
NZ_JANPYJ010000005.1	66519	67835	pTi-1416	plus	hypothetical protein		protein-coding	WP_258115252.1	438	NQG32_RS27045
NZ_JANPYJ010000005.1	67989	68582	pTi-1416	plus	type IV toxin-antitoxin system AbiEi family antitoxin domain-containing protein		protein-coding	WP_258115253.1	197	NQG32_RS27050
NZ_JANPYJ010000005.1	68575	69612	pTi-1416	plus	nucleotidyl transferase AbiEii/AbiGii toxin family protein		protein-coding	WP_258115254.1	345	NQG32_RS27055
NZ_JANPYJ010000005.1	69993	71357	pTi-1416	plus	RES family NAD+ phosphorylase		protein-coding	WP_258115255.1	454	NQG32_RS27060
NZ_JANPYJ010000005.1	71421	73208	pTi-1416	minus	hypothetical protein		protein-coding	WP_258115256.1	595	NQG32_RS27065
NZ_JANPYJ010000005.1	73205	76582	pTi-1416	minus	AAA domain-containing protein		protein-coding	WP_258115257.1	1125	NQG32_RS27070
NZ_JANPYJ010000005.1	76810	78258	pTi-1416	minus	Shedu immune nuclease family protein		protein-coding	WP_258115258.1	482	NQG32_RS27075
NZ_JANPYJ010000005.1	78417	79190	pTi-1416	minus	SOS response-associated peptidase		protein-coding	WP_258115259.1	257	NQG32_RS27080
NZ_JANPYJ010000005.1	79247	80308	pTi-1416	minus	non-homologous end-joining DNA ligase	ligD	protein-coding	WP_010974872.1	353	NQG32_RS27085
NZ_JANPYJ010000005.1	80591	81343	pTi-1416	plus	ImuA family protein		protein-coding	WP_010974873.1	250	NQG32_RS27090
NZ_JANPYJ010000005.1	81264	82775	pTi-1416	plus	DNA polymerase Y family protein		protein-coding	WP_258115260.1	503	NQG32_RS27095
NZ_JANPYJ010000005.1	82772	86035	pTi-1416	plus	error-prone DNA polymerase		protein-coding	WP_258115261.1	1087	NQG32_RS27100
NZ_JANPYJ010000005.1	86271	87389	pTi-1416	plus	hypothetical protein		protein-coding	WP_258115262.1	372	NQG32_RS27105
NZ_JANPYJ010000005.1	87910	88086	pTi-1416	plus	hypothetical protein		protein-coding	WP_162992505.1	58	NQG32_RS27110
NZ_JANPYJ010000005.1	88298	89221	pTi-1416	plus	DUF3991 and toprim domain-containing protein		protein-coding	WP_234906856.1	307	NQG32_RS27115
NZ_JANPYJ010000005.1	89182	89778	pTi-1416	minus	mobile mystery protein B		protein-coding	WP_003525123.1	198	NQG32_RS27120
NZ_JANPYJ010000005.1	89775	90236	pTi-1416	minus	mobile mystery protein A		protein-coding	WP_156619398.1	153	NQG32_RS27125
NZ_JANPYJ010000005.1	90612	91214	pTi-1416	plus	DUF1419 domain-containing protein		protein-coding	WP_258115263.1	200	NQG32_RS27130
NZ_JANPYJ010000005.1	91227	91628	pTi-1416	plus	DUF3085 domain-containing protein		protein-coding	WP_156619715.1	133	NQG32_RS27135
NZ_JANPYJ010000005.1	91758	96845	pTi-1416	plus	lactate dehydrogenase		protein-coding	WP_258115264.1	1695	NQG32_RS27140
NZ_JANPYJ010000005.1	97153	98946	pTi-1416	plus	ParB N-terminal domain-containing protein		protein-coding	WP_258115265.1	597	NQG32_RS27145
NZ_JANPYJ010000005.1	99043	99420	pTi-1416	plus	uncharacterized gene		pseudogene			NQG32_RS27150
NZ_JANPYJ010000005.1	99574	100503	pTi-1416	plus	LysR family transcriptional regulator		protein-coding	WP_258115230.1	309	NQG32_RS27155
NZ_JANPYJ010000005.1	100624	101259	pTi-1416	minus	adenylyl-sulfate kinase	cysC	protein-coding	WP_308463013.1	211	NQG32_RS27160
NZ_JANPYJ010000005.1	101351	102297	pTi-1416	plus	IS630 family transposase		protein-coding	WP_174018212.1	315	NQG32_RS27165
NZ_JANPYJ010000005.1	102356	103336	pTi-1416	minus	hypothetical protein		protein-coding	WP_258115231.1	326	NQG32_RS27170
NZ_JANPYJ010000005.1	103375	104547	pTi-1416	minus	MFS transporter		protein-coding	WP_258115232.1	390	NQG32_RS27175
NZ_JANPYJ010000005.1	104540	105628	pTi-1416	minus	hypothetical protein		protein-coding	WP_258115233.1	362	NQG32_RS27180
NZ_JANPYJ010000005.1	106229	106780	pTi-1416	minus	hypothetical protein		protein-coding	WP_258115234.1	183	NQG32_RS27185
NZ_JANPYJ010000005.1	106819	107565	pTi-1416	minus	sulfatase-like hydrolase/transferase		protein-coding	WP_258115235.1	248	NQG32_RS27190
NZ_JANPYJ010000005.1	108557	109156	pTi-1416	plus	hypothetical protein		protein-coding	WP_003524945.1	199	NQG32_RS27195
NZ_JANPYJ010000005.1	109459	110385	pTi-1416	plus	ArdC family protein		protein-coding	WP_003524946.1	308	NQG32_RS27200
NZ_JANPYJ010000005.1	110385	111323	pTi-1416	plus	hypothetical protein		protein-coding	WP_174004636.1	312	NQG32_RS27205
NZ_JANPYJ010000005.1	111991	112308	pTi-1416	plus	DUF736 domain-containing protein		protein-coding	WP_174018254.1	105	NQG32_RS27210
NZ_JANPYJ010000005.1	112400	113020	pTi-1416	minus	zeta toxin family protein		protein-coding	WP_258115236.1	206	NQG32_RS27215
NZ_JANPYJ010000005.1	112992	113234	pTi-1416	minus	hypothetical protein		protein-coding	WP_003524955.1	80	NQG32_RS27220
NZ_JANPYJ010000005.1	113315	114721	pTi-1416	minus	HEPN domain-containing protein		protein-coding	WP_010974890.1	468	NQG32_RS27225
NZ_JANPYJ010000005.1	114784	115635	pTi-1416	minus	DUF4160 domain-containing protein		protein-coding	WP_258115237.1	283	NQG32_RS27230
NZ_JANPYJ010000005.1	115767	116252	pTi-1416	plus	NUDIX domain-containing protein		protein-coding	WP_003524950.1	161	NQG32_RS27235
NZ_JANPYJ010000005.1	116725	117042	pTi-1416	plus	DUF736 domain-containing protein		protein-coding	WP_156619724.1	105	NQG32_RS27240
NZ_JANPYJ010000005.1	117363	117533	pTi-1416	plus	hypothetical protein		protein-coding	WP_162996216.1	56	NQG32_RS27245
NZ_JANPYJ010000005.1	117575	117853	pTi-1416	minus	HU family DNA-binding protein		protein-coding	WP_003523830.1	92	NQG32_RS27250
NZ_JANPYJ010000005.1	117991	118248	pTi-1416	minus	WGR domain-containing protein		protein-coding	WP_003523831.1	85	NQG32_RS27255
NZ_JANPYJ010000005.1	118486	118965	pTi-1416	minus	thermonuclease family protein		protein-coding	WP_258115238.1	159	NQG32_RS27260
NZ_JANPYJ010000005.1	118965	119363	pTi-1416	minus	hypothetical protein		protein-coding	WP_258115239.1	132	NQG32_RS27265
NZ_JANPYJ010000005.1	119384	121333	pTi-1416	minus	Ti-type conjugative transfer system protein TraG	traG	protein-coding	WP_003523835.1	649	NQG32_RS27270
NZ_JANPYJ010000005.1	121320	121535	pTi-1416	minus	type IV conjugative transfer system coupling protein TraD	traD	protein-coding	WP_174004648.1	71	NQG32_RS27275
NZ_JANPYJ010000005.1	121540	121836	pTi-1416	minus	TraC family protein		protein-coding	WP_003523837.1	98	NQG32_RS27280
NZ_JANPYJ010000005.1	122095	125397	pTi-1416	plus	Ti-type conjugative transfer relaxase TraA	traA	protein-coding	WP_258115267.1	1100	NQG32_RS27285
NZ_JANPYJ010000005.1	125394	125924	pTi-1416	plus	conjugative transfer signal peptidase TraF	traF	protein-coding	WP_003523839.1	176	NQG32_RS27290
NZ_JANPYJ010000005.1	125914	127110	pTi-1416	plus	conjugal transfer protein TraB		protein-coding	WP_045231720.1	398	NQG32_RS27295
NZ_JANPYJ010000005.1	127124	127753	pTi-1416	plus	TraH family protein		protein-coding	WP_258115240.1	209	NQG32_RS27300
NZ_JANPYJ010000005.1	128279	128587	pTi-1416	plus	transcriptional repressor TraM		protein-coding	WP_010891530.1	102	NQG32_RS27305
NZ_JANPYJ010000005.1	128750	130489	pTi-1416	minus	PAS domain-containing methyl-accepting chemotaxis protein		protein-coding	WP_174018258.1	579	NQG32_RS27310
NZ_JANPYJ010000005.1	130592	130921	pTi-1416	minus	hypothetical protein		protein-coding	WP_174018259.1	109	NQG32_RS27315
NZ_JANPYJ010000005.1	130951	131655	pTi-1416	minus	transcriptional regulator TraR	traR	protein-coding	WP_258115241.1	234	NQG32_RS27320
NZ_JANPYJ010000005.1	131873	133330	pTi-1416	minus	sucrose phosphorylase	gtfA	protein-coding	WP_174018260.1	485	NQG32_RS27325
NZ_JANPYJ010000005.1	133382	135034	pTi-1416	minus	Na/Pi cotransporter family protein		protein-coding	WP_156619732.1	550	NQG32_RS27330
NZ_JANPYJ010000005.1	135074	135343	pTi-1416	minus	hypothetical protein		protein-coding	WP_174018261.1	89	NQG32_RS27335
NZ_JANPYJ010000005.1	135575	136351	pTi-1416	plus	DeoR/GlpR family DNA-binding transcription regulator		protein-coding	WP_010974787.1	258	NQG32_RS27340
NZ_JANPYJ010000005.1	136409	137974	pTi-1416	plus	ABC transporter substrate-binding protein		protein-coding	WP_258115242.1	521	NQG32_RS27345
NZ_JANPYJ010000005.1	138035	138973	pTi-1416	plus	ABC transporter ATP-binding protein		protein-coding	WP_045023296.1	312	NQG32_RS27350
NZ_JANPYJ010000005.1	138970	139989	pTi-1416	plus	ATP-binding cassette domain-containing protein		protein-coding	WP_174018263.1	339	NQG32_RS27355
NZ_JANPYJ010000005.1	139986	140912	pTi-1416	plus	ABC transporter permease		protein-coding	WP_003523857.1	308	NQG32_RS27360
NZ_JANPYJ010000005.1	140905	141765	pTi-1416	plus	ABC transporter permease		protein-coding	WP_003523858.1	286	NQG32_RS27365
NZ_JANPYJ010000005.1	141781	142581	pTi-1416	plus	glycerophosphodiester phosphodiesterase family protein		protein-coding	WP_045023290.1	266	NQG32_RS27370
NZ_JANPYJ010000005.1	142574	143392	pTi-1416	plus	inositol monophosphatase family protein		protein-coding	WP_156619735.1	272	NQG32_RS27375
NZ_JANPYJ010000005.1	143494	143850	pTi-1416	plus	NUDIX hydrolase		protein-coding	WP_233278960.1	118	NQG32_RS27380
NZ_JANPYJ010000005.1	143871	144854	pTi-1416	plus	aldose 1-epimerase family protein		protein-coding	WP_010974785.1	327	NQG32_RS27385
NZ_JANPYJ010000005.1	144889	145467	pTi-1416	plus	adenylate kinase		protein-coding	WP_156619739.1	192	NQG32_RS27390
NZ_JANPYJ010000005.1	145583	145753	pTi-1416	plus	uncharacterized gene		pseudogene			NQG32_RS27395
NZ_JANPYJ010000005.1	145796	146017	pTi-1416	plus	uncharacterized gene		pseudogene			NQG32_RS27400
NZ_JANPYJ010000005.1	146007	146498	pTi-1416	plus	site-specific integrase		protein-coding	WP_202034394.1	163	NQG32_RS27405
NZ_JANPYJ010000005.1	146509	147000	pTi-1416	plus	tyrosine-type recombinase/integrase		protein-coding	WP_202034395.1	163	NQG32_RS27410
NZ_JANPYJ010000005.1	147049	147462	pTi-1416	minus	hypothetical protein		protein-coding	WP_197433201.1	137	NQG32_RS27415
NZ_JANPYJ010000005.1	147940	149199	pTi-1416	plus	cytochrome P450		protein-coding	WP_156619741.1	419	NQG32_RS27420
NZ_JANPYJ010000005.1	149276	150451	pTi-1416	plus	cytochrome P450		protein-coding	WP_156619742.1	391	NQG32_RS27425
NZ_JANPYJ010000005.1	150863	151453	pTi-1416	plus	hypothetical protein		protein-coding	WP_174069429.1	196	NQG32_RS27430
NZ_JANPYJ010000005.1	151398	152344	pTi-1416	minus	IS630 family transposase		protein-coding	WP_174018212.1	315	NQG32_RS27435
NZ_JANPYJ010000005.1	153043	154268	pTi-1416	plus	IS3 family transposase		protein-coding	WP_174018213.1	408	NQG32_RS27440
NZ_JANPYJ010000005.1	155049	155483	pTi-1416	plus	VirK family protein		protein-coding	WP_156619745.1	144	NQG32_RS27445
NZ_JANPYJ010000005.1	155581	156654	pTi-1416	minus	uncharacterized gene		pseudogene			NQG32_RS27450
NZ_JANPYJ010000005.1	156735	157127	pTi-1416	plus	transposase		protein-coding	WP_174018214.1	130	NQG32_RS27455
NZ_JANPYJ010000005.1	157124	157471	pTi-1416	plus	IS66 family insertion sequence element accessory protein TnpB	tnpB	protein-coding	WP_156619747.1	115	NQG32_RS27460
NZ_JANPYJ010000005.1	157568	159154	pTi-1416	plus	IS66 family transposase		protein-coding	WP_234906857.1	528	NQG32_RS27465
NZ_JANPYJ010000005.1	159151	159762	pTi-1416	plus	plasmid pRiA4b ORF-3 family protein		protein-coding	WP_156619749.1	203	NQG32_RS27470
NZ_JANPYJ010000005.1	159792	160082	pTi-1416	plus	hypothetical protein		protein-coding	WP_156619750.1	96	NQG32_RS27475
NZ_JANPYJ010000005.1	160265	160464	pTi-1416	minus	uncharacterized gene		pseudogene			NQG32_RS27480
NZ_JANPYJ010000005.1	160837	161778	pTi-1416	plus	hypothetical protein		protein-coding	WP_156619751.1	313	NQG32_RS27485
NZ_JANPYJ010000005.1	162236	162550	pTi-1416	minus	hypothetical protein		protein-coding	WP_156638120.1	104	NQG32_RS27490
NZ_JANPYJ010000005.1	162912	163622	pTi-1416	minus	hypothetical protein		protein-coding	WP_174018216.1	236	NQG32_RS27495
NZ_JANPYJ010000005.1	164085	164327	pTi-1416	minus	hypothetical protein		protein-coding	WP_174004682.1	80	NQG32_RS27500
NZ_JANPYJ010000005.1	164767	165498	pTi-1416	minus	(dimethylallyl)adenosine tRNA methylthiotransferase	tzs	protein-coding	WP_156619754.1	243	NQG32_RS27505
NZ_JANPYJ010000005.1	166336	168837	pTi-1416	plus	two-component system sensor kinase VirA	virA	protein-coding	WP_174018217.1	833	NQG32_RS27510
NZ_JANPYJ010000005.1	169382	170119	pTi-1416	plus	type IV secretion system lytic transglycosylase VirB1	virB1	protein-coding	WP_174018218.1	245	NQG32_RS27515
NZ_JANPYJ010000005.1	170119	170484	pTi-1416	plus	pilin major subunit VirB2	virB2	protein-coding	WP_010891502.1	121	NQG32_RS27520
NZ_JANPYJ010000005.1	170484	170810	pTi-1416	plus	type IV secretion system protein VirB3	virB3	protein-coding	WP_010891501.1	108	NQG32_RS27525
NZ_JANPYJ010000005.1	170810	173179	pTi-1416	plus	type IV secretion/conjugal transfer ATPase VirB4	virB4	protein-coding	WP_174018219.1	789	NQG32_RS27530
NZ_JANPYJ010000005.1	173196	173858	pTi-1416	plus	pilin minor subunit VirB5	virB5	protein-coding	WP_010891499.1	220	NQG32_RS27535
NZ_JANPYJ010000005.1	173959	174846	pTi-1416	plus	type IV secretion system protein		protein-coding	WP_010891498.1	295	NQG32_RS27540
NZ_JANPYJ010000005.1	174882	175049	pTi-1416	plus	type IV secretion system lipoprotein VirB7	virB7	protein-coding	WP_010891497.1	55	NQG32_RS27545
NZ_JANPYJ010000005.1	175036	175749	pTi-1416	plus	type IV secretion system protein VirB8	virB8	protein-coding	WP_010891496.1	237	NQG32_RS27550
NZ_JANPYJ010000005.1	175746	176627	pTi-1416	plus	P-type conjugative transfer protein VirB9	virB9	protein-coding	WP_010891495.1	293	NQG32_RS27555
NZ_JANPYJ010000005.1	176624	177757	pTi-1416	plus	type IV secretion system protein VirB10	virB10	protein-coding	WP_010891494.1	377	NQG32_RS27560
NZ_JANPYJ010000005.1	177798	178832	pTi-1416	plus	P-type DNA transfer ATPase VirB11	virB11	protein-coding	WP_010974918.1	344	NQG32_RS27565
NZ_JANPYJ010000005.1	179051	179812	pTi-1416	plus	two-component system response regulator VirG	virG	protein-coding	WP_010891492.1	253	NQG32_RS27570
NZ_JANPYJ010000005.1	179954	180562	pTi-1416	minus	conjugal transfer protein VirC2		protein-coding	WP_010891491.1	202	NQG32_RS27575
NZ_JANPYJ010000005.1	180565	181260	pTi-1416	minus	conjugal transfer ATPase VirC1		protein-coding	WP_010891490.1	231	NQG32_RS27580
NZ_JANPYJ010000005.1	181531	181974	pTi-1416	plus	T-DNA border endonuclease subunit VirD1	virD1	protein-coding	WP_010891489.1	147	NQG32_RS27585
NZ_JANPYJ010000005.1	182008	183350	pTi-1416	plus	uncharacterized gene		pseudogene			NQG32_RS27590
NZ_JANPYJ010000005.1	183653	185386	pTi-1416	plus	protein virD3		protein-coding	WP_234906850.1	577	NQG32_RS27595
NZ_JANPYJ010000005.1	185460	187466	pTi-1416	plus	type IV secretion system ATPase VirD4	virD4	protein-coding	WP_172690689.1	668	NQG32_RS27600
NZ_JANPYJ010000005.1	187578	190103	pTi-1416	plus	virA/G regulated protein		protein-coding	WP_172690671.1	841	NQG32_RS27605
NZ_JANPYJ010000005.1	190281	190739	pTi-1416	plus	virA/G regulated protein		protein-coding	WP_233109028.1	152	NQG32_RS27610
NZ_JANPYJ010000005.1	191192	191443	pTi-1416	plus	type IV secretion system virulence effector VirE3	virE3	protein-coding	WP_010974776.1	83	NQG32_RS27615
NZ_JANPYJ010000005.1	191559	191750	pTi-1416	plus	type IV secretion system effector chaperone VirE1	virE1	protein-coding	WP_010891482.1	63	NQG32_RS27620
NZ_JANPYJ010000005.1	191764	193434	pTi-1416	plus	type IV secretion system single-stranded DNA binding effector VirE2	virE2	protein-coding	WP_010891481.1	556	NQG32_RS27625
NZ_JANPYJ010000005.1	193501	195555	pTi-1416	plus	virA/G regulated protein		protein-coding	WP_065698660.1	684	NQG32_RS27630
NZ_JANPYJ010000005.1	196042	196314	pTi-1416	plus	hypothetical protein		protein-coding	WP_108722683.1	90	NQG32_RS27635
NZ_JANPYJ010000005.1	196311	196412	pTi-1416	plus	uncharacterized gene		pseudogene			NQG32_RS27640
NZ_JANPYJ010000005.1	196419	41	pTi-1416	minus	uncharacterized gene	traR	pseudogene			NQG32_RS26770

## Sheet: unique genes to pTi by strain
Table X. Unique Genes on the Ti plasmids in 1D1416 and C58. Truncated genes are noted based on the PGAP pipeline.
1D1416			C58
NQG32_RS26780	uncharacterized gene		Atu6000	agrocinopine synthase
NQG32_RS26845	NAD/NADP octopine/nopaline dehydrogenase family protein		Atu6001	RolB family protein
NQG32_RS26855	ABC transporter ATP-binding protein		Atu6007	glycerophosphodiester phosphodiesterase family protein
NQG32_RS26860	ABC transporter permease		Atu6014	RolB family protein
NQG32_RS26865	ABC transporter permease		Atu6015	NAD/NADP-dependent octopine/nopaline dehydrogenase family protein
NQG32_RS26870	FAD-dependent oxidoreductase		Atu6016	ornithine cyclodeaminase
NQG32_RS26875	NAD(P)/FAD-dependent oxidoreductase		Atu6018	arginase
NQG32_RS26880	(2Fe-2S)-binding protein		Atu6019	NAD(P)/FAD-dependent oxidoreductase
NQG32_RS26885	FAD-dependent oxidoreductase		Atu6020	(2Fe-2S)-binding protein
NQG32_RS26890	LysR substrate-binding domain-containing protein		Atu6021	FAD-dependent oxidoreductase
NQG32_RS26895	ABC transporter substrate-binding protein		Atu6023	hydantoinase B/oxoprolinase family protein
NQG32_RS26905	hydantoinase B/oxoprolinase family protein		Atu6024	LysR family transcriptional regulator
NQG32_RS26910	asparaginase		Atu6025	nopaline ABC transporter permease NocM
NQG32_RS26915	LysR family transcriptional regulator		Atu6026	nopaline ABC transporter permease NocQ
NQG32_RS26920	ABC transporter substrate-binding protein		Atu6027	nopaline ABC transporter substrate-binding protein NocT
NQG32_RS26925	ABC transporter permease		Atu6028	nopaline ABC transporter ATP-binding protein NocP
NQG32_RS26930	ABC transporter permease		Atu6029	LysR substrate-binding domain-containing protein
NQG32_RS26935	ABC transporter ATP-binding protein		Atu6030	hypothetical protein
NQG32_RS26940	MmgE/PrpD family protein		Atu6047	RHE_PE00001 family protein
NQG32_RS27025	RHE_PE00001 family protein		Atu6048	DEAD/DEAH box helicase
NQG32_RS27030	hypothetical protein		Atu6049	hypothetical protein
NQG32_RS27035	hypothetical protein		Atu6052	hypothetical protein
NQG32_RS27040	hypothetical protein		Atu6053	hypothetical protein
NQG32_RS27045	hypothetical protein		Atu6054	hypothetical protein
NQG32_RS27055	nucleotidyl transferase AbiEii/AbiGii toxin family protein		Atu6055	LysR substrate-binding domain-containing protein
NQG32_RS27060	RES family NAD+ phosphorylase		Atu6056	PhzF family phenazine biosynthesis protein
NQG32_RS27065	hypothetical protein		Atu6057	ABC transporter permease
NQG32_RS27070	AAA domain-containing protein		Atu6058	ABC transporter ATP-binding protein
NQG32_RS27075	Shedu immune nuclease family protein		Atu6059	aliphatic sulfonate ABC transporter substrate-binding protein
NQG32_RS27080	SOS response-associated peptidase		Atu6060	LLM class flavin-dependent oxidoreductase
NQG32_RS27110	hypothetical protein		Atu6061	LLM class flavin-dependent oxidoreductase
NQG32_RS27155	LysR family transcriptional regulator		Atu6062	SDR family oxidoreductase
NQG32_RS27160	adenylyl-sulfate kinase		Atu6063	GMC family oxidoreductase
NQG32_RS27170	hypothetical protein		Atu6064	haloalkane dehalogenase
NQG32_RS27175	MFS transporter		Atu6065	peroxidase-related enzyme
NQG32_RS27180	hypothetical protein		Atu6066	acyl-CoA dehydrogenase family protein
NQG32_RS27185	hypothetical protein		Atu6067	peroxidase-related enzyme
NQG32_RS27190	sulfatase-like hydrolase/transferase		Atu6068	ABC transporter permease
NQG32_RS27335	hypothetical protein		Atu6069	sugar ABC transporter ATP-binding protein
NQG32_RS27390	adenylate kinase		Atu6070	sugar ABC transporter substrate-binding protein
NQG32_RS27395	uncharacterized gene		Atu6071	N-acyl homoserine lactonase AiiB
NQG32_RS27400	uncharacterized gene		Atu6072	acyl-CoA dehydrogenase family protein
NQG32_RS27405	site-specific integrase		Atu6073	ABC transporter substrate-binding protein
NQG32_RS27410	tyrosine-type recombinase/integrase		Atu6074	ABC transporter ATP-binding protein
NQG32_RS27440	IS3 family transposase		Atu6075	ABC transporter permease
NQG32_RS27460	IS66 family insertion sequence element accessory protein TnpB		Atu6076	ABC transporter permease
NQG32_RS27465	IS66 family transposase		Atu6077	NAD(P)/FAD-dependent oxidoreductase
NQG32_RS27470	plasmid pRiA4b ORF-3 family protein		Atu6078	LLM class flavin-dependent oxidoreductase
NQG32_RS27475	hypothetical protein		Atu6079	NtaA/DmoA family FMN-dependent monooxygenase
NQG32_RS27480	uncharacterized gene		Atu6080	LysR family transcriptional regulator
NQG32_RS27485	hypothetical protein		Atu6082	ATP-binding protein
NQG32_RS27490	hypothetical protein		Atu6083	S8 family peptidase
NQG32_RS27500	hypothetical protein		Atu6084	LLM class flavin-dependent oxidoreductase
NQG32_RS27590	uncharacterized gene		Atu6085	aliphatic sulfonate ABC transporter substrate-binding protein
NQG32_RS27635	hypothetical protein		Atu6086	aliphatic sulfonate ABC transporter permease SsuC
NQG32_RS27640	uncharacterized gene		Atu6087	ATP-binding cassette domain-containing protein
			Atu6088	LysR family transcriptional regulator
			Atu6089	uncharacterized gene
			Atu6095	hypothetical protein
			Atu6107	hypothetical protein
			Atu6108	alkylphosphonate utilization protein
			Atu6137	hypothetical protein
			Atu6149	hypothetical protein
			Atu6152	uncharacterized gene
			Atu6153	hypothetical protein
			Atu6155	hypothetical protein
			Atu6157	uncharacterized gene
			Atu6159	hypothetical protein
			Atu6160	hypothetical protein
			Atu6163	hypothetical protein
			Atu6165	hypothetical protein
			Atu6194	NUDIX hydrolase
			Atu6195	uncharacterized gene
			Atu8054	uncharacterized gene
			Atu8055	uncharacterized gene
			Atu8061	uncharacterized gene
			Atu8062	uncharacterized gene
			Atu8063	uncharacterized gene
